# Supplementary material for: Biocontrol Potential of Raw Olive Mill Waste Against Verticillium dahliae in Vegetable Crops
Source: Plants (Basel). 2025 Mar 10;14(6):867. doi: 10.3390/plants14060867 (PMC11944966; doi:10.3390/plants14060867)
Supplement: Supplementary file 1 [file plants-14-00867-s001.zip]

Archive with 14 entries (14 files):
- Supplementary Figures/Supplementary Figure S1.pdf
- Supplementary Figures/Supplementary Figure S2.pdf
- Supplementary Figures/Supplementary Figure S3.pdf
- Supplementary Figures/Supplementary Figure S4.pdf
- Supplementary Figures/Supplementary Figure S5_new.pdf
- Supplementary Figures/Supplementary Figure S6_new.pdf
- Supplementary Figures/Supplementary Figure S7_new.pdf
- Supplementary Tables/Supplementary Table S1.pdf
- Supplementary Tables/Supplementary Table S2.pdf
- Supplementary Tables/Supplementary Table S3.pdf
- Supplementary Tables/Supplementary Table S4.pdf
- Supplementary Tables/Supplementary Table S5.pdf
- Supplementary Tables/Supplementary Table S6.pdf
- Supplementary Tables/Supplementary Table S7.pdf
